# Supplementary material for: ATF6α inhibits ΔNp63α expression to promote breast cancer metastasis by the GRP78-AKT1-FOXO3a signaling
Source: Cell Death Dis. 2025 Apr 13;16(1):289. doi: 10.1038/s41419-025-07619-8 (PMC11994819; doi:10.1038/s41419-025-07619-8)
Supplement: Supplementary file 2 — Supplementary Table 1 [file 41419_2025_7619_MOESM2_ESM.csv]

Dataset ID	Target Gene	T(co)F	Molecular Type	Knock-Method	Tissue Type	Biosample Name	Profile ID	Platform	Mean Expr. of Control	Mean Expr. of Treat	Fold Change	Log2FC
DataSet_01_113	TP63	GABPA	TF	siRNA	Lung	A549	GSE38332	GPL570	177.348	299.738	1.69011	0.75712
DataSet_01_117	TP63	ID1	TF	siRNA	Lung	A549	GSE38944	GPL570	30.9577	53.75	1.73624	0.79596
DataSet_01_121	TP63	ZIC2	TF	siRNA	Pancreas	PANC1	GSE39704	GPL10332	3.85	6.46	1.67792	0.74668
DataSet_01_122	TP63	FOXM1	TF	siRNA	Central_nervous_system	U87	GSE40051	GPL570	22.3608	35.6459	1.59412	0.67276
DataSet_01_162	TP63	ELK1	TF	siRNA	Peripheral_blood	CD4+ T cells	GSE46333	GPL14550	3.98675	2.23818	0.5614	-0.83289
DataSet_01_163	TP63	GATA3	TF	siRNA	Peripheral_blood	CD4+ T cells	GSE46333	GPL14550	3.98675	1.81956	0.4564	-1.13162
DataSet_01_164	TP63	JUN	TF	siRNA	Peripheral_blood	CD4+ T cells	GSE46333	GPL14550	3.98675	1.83396	0.46001	-1.12025
DataSet_01_165	TP63	MAF	TF	siRNA	Peripheral_blood	CD4+ T cells	GSE46333	GPL14550	3.98675	1.70226	0.42698	-1.22776
DataSet_01_166	TP63	NFATC3	TF	siRNA	Peripheral_blood	CD4+ T cells	GSE46333	GPL14550	3.98675	2.156	0.54079	-0.88686
DataSet_01_167	TP63	NFKB1	TF	siRNA	Peripheral_blood	CD4+ T cells	GSE46333	GPL14550	3.98675	2.10042	0.52685	-0.92453
DataSet_01_168	TP63	STAT3	TF	siRNA	Peripheral_blood	CD4+ T cells	GSE46333	GPL14550	3.98675	1.76802	0.44347	-1.17308
DataSet_01_183	TP63	TP63	TF	shRNA	Bladder	UC14	GSE48124	GPL10558	413.488	203.989	0.49334	-1.01935
DataSet_01_190	TP63	GABPA	TF	shRNA	Prostate	C4-2B	GSE49083	GPL10558	7.38019	6320.19	856.373	9.7421
DataSet_01_191	TP63	GABPA	TF	shRNA	Prostate	LNCaP	GSE49083	GPL10558	7.33457	7619.65	1038.87	10.0208
DataSet_01_196	TP63	TP63	TF	siRNA	Immortalized_keratinocyte	HaCaT RG	GSE4975	GPL96	524.417	210.517	0.40143	-1.31678
DataSet_01_198	TP63	TP63	TF	siRNA	Head_and_neck	SCC-1	GSE4975	GPL96	881.583	264.133	0.29961	-1.73883
DataSet_01_200	TP63	TP63	TF	siRNA	Immortalized_keratinocyte	HaCaT	GSE4975	GPL570	719.1	308.857	0.42951	-1.21925
DataSet_01_201	TP63	TP63	TF	siRNA	Head_and_neck	SCC-012	GSE4975	GPL570	1015	628.929	0.61963	-0.69051
DataSet_01_202	TP63	TP63	TF	siRNA	Head_and_neck	SCC-6	GSE4975	GPL570	509.743	301.529	0.59153	-0.75747
DataSet_01_205	TP63	HIC1	TF	shRNA	Mammary_gland	HBL100	GSE50061	GPL17077	6.62752	11.0595	1.66872	0.73874
DataSet_01_209	TP63	FOXP1	TF	siRNA	Haematopoietic_and_lymphoid_tissue	OCI-Ly1	GSE51382	GPL570	70.1148	106.386	1.51732	0.60152
DataSet_01_219	TP63	ATM	TF	shRNA	Mammary_gland	MCF10A	GSE54268	GPL10558	357.817	664.051	1.85583	0.89207
DataSet_01_239	TP63	STAT5	TF	shRNA	Haematopoietic_and_lymphoid_tissue	K562	GSE61312	GPL6244	91.8253	279.652	3.04548	1.60667
DataSet_01_252	TP63	TWIST1	TF	shRNA	Stomach	CAF14	GSE62738	GPL13607	52.3134	31.5131	0.60239	-0.73124
DataSet_01_260	TP63	SOX4	TF	shRNA	Mammary_gland	MDA-MB-231	GSE63957	GPL10904	5.46549	8.684	1.58888	0.66801
DataSet_01_280	TP63	ESRRA	TF	shRNA	Embryo_kidney	293T	GSE69661	GPL17077	38.7566	7.97652	0.20581	-2.28061
DataSet_01_286	TP63	TP53	TF	shRNA	Haematopoietic_and_lymphoid_tissue	JVM2	GSE70479	GPL10558	665.922	1191.58	1.78938	0.83946
DataSet_01_288	TP63	NFYA	TF	shRNA	Lung	H322	GSE70543	GPL17889	235.939	122.615	0.51969	-0.94428
DataSet_01_290	TP63	SP3	TF	siRNA	Haematopoietic_and_lymphoid_tissue	JURKAT	GSE7102	GPL571	10.6943	18.6239	1.74148	0.80031
DataSet_01_293	TP63	POSTN	TF	shRNA	Brain	GSC272	GSE73071	GPL570	119.963	190.233	1.58577	0.66518
DataSet_01_295	TP63	TFAP4	TF	siRNA	Brain	BE(2)-C	GSE74626	GPL570	9.04208	1.99242	0.22035	-2.18213
DataSet_01_299	TP63	SOX7	TF	siRNA	Umbilical_vein	HUVEC	GSE75380	GPL13497	8.72556	58.1549	6.6649	2.73658
DataSet_01_303	TP63	PTEN	TcoF	shRNA	Mammary_gland	SKBR3	GSE7562	GPL570	104.432	189.765	1.81711	0.86165
DataSet_01_324	TP63	MYC	TF	siRNA	Colon	HCT116	GSE87693	GPL20844	8.45596	31.1616	3.68517	1.88173
DataSet_01_326	TP63	TP63	TF	shRNA	Head_and_neck	JHU-029	GSE88833	GPL6244	4635.45	2847.55	0.6143	-0.70299
DataSet_01_327	TP63	TP63	TF	shRNA	Head_and_neck	FaDU	GSE88833	GPL6244	2127.05	467.859	0.21996	-2.18471
DataSet_01_329	TP63	TP63	TF	shRNA	Head_and_neck	JHU-029	GSE88861	GPL6244	4635.45	2847.55	0.6143	-0.70299
DataSet_01_330	TP63	TP63	TF	shRNA	Head_and_neck	FaDU	GSE88861	GPL6244	2127.05	467.859	0.21996	-2.18471
DataSet_01_349	TP63	SOX2	TF	shRNA	Neuroepithelium	HF2303	GSE51441	GPL10558	186.244	119.229	0.64018	-0.64346
DataSet_02_014	TP63	DPF2	TF;TcoF	CRISPRi	Haematopoietic_and_lymphoid_tissue	K562	ENCSR028FBD	-	0.505	0.18	0.356436	-1.48829
DataSet_02_043	TP63	TBL1XR1	TcoF	CRISPRi	Haematopoietic_and_lymphoid_tissue	K562	ENCSR800PWS	-	0.505	0.18	0.356436	-1.48829
DataSet_02_047	TP63	SMARCA4	TF;TcoF	CRISPRi	Haematopoietic_and_lymphoid_tissue	K562	ENCSR126GEQ	-	0.505	0.11	0.217822	-2.19878
DataSet_02_075	TP63	HMGA1	TF	CRISPRi	Haematopoietic_and_lymphoid_tissue	K562	ENCSR069OUL	-	0.1	0.215	2.15	1.10434
DataSet_02_130	TP63	POLR2G	TF	shRNA	Haematopoietic_and_lymphoid_tissue	K562	ENCSR936TED	-	0.63	0.38	0.60317	-0.72935
DataSet_02_131	TP63	PTBP1	TF	shRNA	Haematopoietic_and_lymphoid_tissue	K562	ENCSR527IVX	-	0.42	0.73	1.7381	0.79751
DataSet_02_132	TP63	AGO2	TcoF	shRNA	Haematopoietic_and_lymphoid_tissue	K562	ENCSR495YSS	-	0.72	0.345	0.47917	-1.0614
DataSet_02_137	TP63	PCBP1	TF	shRNA	Haematopoietic_and_lymphoid_tissue	K562	ENCSR545AIK	-	0.42	0.2	0.47619	-1.07039
DataSet_02_143	TP63	RBM15	TcoF	shRNA	Haematopoietic_and_lymphoid_tissue	K562	ENCSR385UPQ	-	0.4	0.22	0.55	-0.8625
DataSet_02_147	TP63	FIP1L1	TF	shRNA	Haematopoietic_and_lymphoid_tissue	K562	ENCSR511BNY	-	0.67	0.27	0.40299	-1.3112
DataSet_02_151	TP63	RBM39	TcoF	shRNA	Haematopoietic_and_lymphoid_tissue	K562	ENCSR678WOA	-	0.51	0.21	0.41176	-1.28011
DataSet_02_163	TP63	TAF15	TcoF	shRNA	Haematopoietic_and_lymphoid_tissue	K562	ENCSR611ZAL	-	0.63	0.36	0.57143	-0.80735
DataSet_02_165	TP63	U2AF1	TF	shRNA	Haematopoietic_and_lymphoid_tissue	K562	ENCSR342EDG	-	0.43	0.09	0.2093	-2.25634
DataSet_02_169	TP63	TARDBP	TcoF	shRNA	Haematopoietic_and_lymphoid_tissue	K562	ENCSR134JRE	-	0.255	0.515	2.01961	1.01408
DataSet_02_170	TP63	U2AF2	TF	shRNA	Haematopoietic_and_lymphoid_tissue	K562	ENCSR904CJQ	-	0.43	0.23	0.53488	-0.9027
DataSet_02_171	TP63	RBM15	TcoF	shRNA	Haematopoietic_and_lymphoid_tissue	K562	ENCSR627NVU	-	0.43	0.165	0.38372	-1.38187
DataSet_02_172	TP63	ZFX	TF	siRNA	Prostate	C4-2B	ENCSR244ZVP	-	0.01333	0.00333	0.25	-2
DataSet_02_174	TP63	NFE2L2	TF	siRNA	Haematopoietic_and_lymphoid_tissue	K562	ENCSR100ODO	-	0.55	0.3	0.54545	-0.87447
DataSet_02_178	TP63	TBL1XR1	TcoF	siRNA	Haematopoietic_and_lymphoid_tissue	K562	ENCSR989NEA	-	0.51	0.295	0.57843	-0.78978
DataSet_02_180	TP63	ATF3	TF	siRNA	Haematopoietic_and_lymphoid_tissue	K562	ENCSR045TQN	-	0.55	0.25	0.45455	-1.1375
DataSet_02_186	TP63	BHLHE40	TF	siRNA	Haematopoietic_and_lymphoid_tissue	K562	ENCSR626SFM	-	0.33	0.2	0.60606	-0.72247
DataSet_02_190	TP63	RAD21	TcoF	siRNA	Haematopoietic_and_lymphoid_tissue	K562	ENCSR051NHG	-	0.44	0.77333	1.75758	0.81359
DataSet_02_193	TP63	ARID3A	TF	siRNA	Haematopoietic_and_lymphoid_tissue	K562	ENCSR169DSM	-	0.39667	0.25	0.63025	-0.666
DataSet_02_196	TP63	CHD2	TF	siRNA	Haematopoietic_and_lymphoid_tissue	K562	ENCSR261IHP	-	0.74	0.44	0.59459	-0.75002
DataSet_02_198	TP63	UBTF	TF	siRNA	Haematopoietic_and_lymphoid_tissue	K562	ENCSR312FIT	-	0.465	0.295	0.63441	-0.65652
DataSet_02_200	TP63	E2F4	TF	siRNA	Haematopoietic_and_lymphoid_tissue	K562	ENCSR874ZXG	-	0.43	0.665	1.54651	0.62902
DataSet_02_201	TP63	TAL1	TF	siRNA	Haematopoietic_and_lymphoid_tissue	K562	ENCSR336ZWX	-	0.175	0.34	1.94286	0.95818
DataSet_02_203	TP63	ZNF384	TF	siRNA	Haematopoietic_and_lymphoid_tissue	K562	ENCSR965CCM	-	0.51	0.29	0.56863	-0.81444
DataSet_03_004	TP63	AR	TF	siRNA	Prostate	abl cells	GSE11428	GPL570	6.47619	10.2476	1.58235	0.662071
DataSet_03_049	TP63	CEBPB	TF	siRNA	Embryo	hESC	GSE41473	GPL571	2.90761	1.60861	0.553241	-0.854021
DataSet_03_080	TP63	FOXA1	TF	siRNA	Mammary_gland	MCF7	GSE124270	GPL10558	168.817	341.15	2.02083	1.01495
DataSet_03_095	TP63	FOXO1	TF	shRNA	Haematopoietic_and_lymphoid_tissue	Namalwa	GSE109911	GPL6244	9.66357	8.98158	0.623307	-0.681984
DataSet_03_108	TP63	GATA6	TF	siRNA	Stomach	AGS	GSE51706	GPL570	3.37693	4.2128	1.78494	0.835874
DataSet_03_118	TP63	HIC1	TF	CRISPR	Prostate	PC3	GSE141642	GPL21185	1.99079	2.74233	1.68359	0.751543
DataSet_03_147	TP63	Klf4	TF	siRNA	Skin	Primary neonatal keratinocytes	GSE32685	GPL570	5.70581	6.34011	1.55219	0.634302
DataSet_03_149	TP63	KLF5	TF	siRNA	Stomach	AGS	GSE51706	GPL570	3.37693	3.99966	1.53978	0.622728
DataSet_03_151	TP63	KLF5	TF	siRNA	Stomach	YCC3	GSE51706	GPL570	4.68814	4.02197	0.630175	-0.666175
DataSet_03_162	TP63	MEF2D	TF	shRNA	Liver	HuH7	GSE37123	GPL6480	1.90788	2.59614	1.61134	0.688261
DataSet_03_163	TP63	MEF2D	TF	siRNA	Liver	HuH7	GSE37123	GPL6480	1.8647	2.54688	1.60455	0.682172
DataSet_03_170	TP63	MYB	TF	siRNA	Cord_Blood	CD34+ progenitor cells	GSE13110	GPL96	5.7526	13.521	2.35041	1.23291
DataSet_03_177	TP63	MYC	TF	siRNA	Colon	HT29	GSE104175	GPL570	1.37784	4.74865	3.44644	1.78511
DataSet_03_227	TP63	RELB	TF	siRNA	Immortalized_keratinocyte	HaCaT	GSE97783	GPL10558	144.233	4235.92	29.3685	4.8762
DataSet_03_238	TP63	SOX11	TF	siRNA	Lung_fibroblast	NHLF	GSE124781	GPL20844	32.9597	15.8996	0.482396	-1.05171
DataSet_03_242	TP63	SOX2	TF	siRNA	Embryo	2102Ep	GSE59234	GPL6244	5.60869	6.4767	1.82515	0.868013
DataSet_03_244	TP63	SOX2	TF	CRISPR	Seminoma-like	TCam-2	GSE79065	GPL10558	6.8138	7.55584	1.67254	0.742038
DataSet_03_246	TP63	SOX4	TF	siRNA	Haematopoietic_and_lymphoid_tissue	ST1	GSE38021	GPL570	203.857	135.8	0.666153	-0.586075
DataSet_03_251	TP63	SP1	TF	siRNA	Ovary	OVSAYO	GSE55563	GPL4133	3.30577	14.6459	4.4304	2.14744
DataSet_03_258	TP63	STAT3	TF	CRISPR	Embryo	hESC	GSE132561	GPL13497	0.0102499	0.016354	1.59553	0.674039
DataSet_03_275	TP63	TFE3	TF	siRNA	Kidney	UOK257-2	GSE23614	GPL570	10.4325	6.24457	0.598569	-0.740411
DataSet_03_278	TP63	TP53	TF	siRNA	Foreskin	Neonatal foreskin keratinocytes	GSE56640	GPL18627	9.54585	8.41952	0.458079	-1.12633
DataSet_03_282	TP63	TP63	TF	siRNA	Foreskin	Neonatal foreskin keratinocytes	GSE56640	GPL18627	9.54585	11.0164	2.77126	1.47054
DataSet_03_293	TP63	ZNF746	TF	siRNA	Colon	HCT116	GSE90832	GPL13497	0.664	2.988	5.00719	2.324
DataSet_03_294	TP63	ZNF750	TF	siRNA	Skin	Primary neonatal keratinocytes	GSE32685	GPL570	5.70581	6.33813	1.55005	0.632318
DataSet_03_307	TP63	SNAI2	TF	shRNA	Pancreas	KLM1	GSE155108	GPL20844	517.178	284.577	0.550249	-0.861843
DataSet_03_309	TP63	LITAF	TF;TcoF	siRNA	Lymph	KARPAS-231	GSE42174	GPL570	32.3064	18.5098	0.572945	-0.803531
DataSet_03_331	TP63	EZH2	TF;TcoF	shRNA	Mammary_gland	MCF7	GSE68050	GPL10558	6.7405	8.28646	2.91997	1.54595
DataSet_03_343	TP63	ACTR5	TcoF	siRNA	Muscle	RD	GSE169681	GPL20844	56.6738	19.7856	0.349114	-1.51823
DataSet_03_347	TP63	TET1	TF	CRISPR	Mammary_gland	MDA-MB-231	GSE100483	GPL16791	0.401864	0.146212	0.363835	-1.45864
DataSet_03_351	TP63	SKI	TF;TcoF	CRISPR	Blood	HL60	GSE107555	GPL18460	3.66667	0.333333	0.0909091	-3.45943
DataSet_03_352	TP63	ESR1	TF	siRNA	Mammary_gland	MCF7	GSE108693	GPL11154	360.277	784.213	2.1767	1.12214
DataSet_03_355	TP63	TET1	TF	CRISPR	Mammary_gland	Hs578T	GSE115578	GPL16791	0.15173	0.0470833	0.310309	-1.68822
DataSet_03_359	TP63	RUNX1	TF	shRNA	Haematopoietic_and_lymphoid_tissue	OCI-AML5	GSE119261	GPL9115	0.0639746	0.175532	2.74378	1.45616
DataSet_03_360	TP63	NCOA2	TF;TcoF	siRNA	Uterus	endometrial stromal cells	GSE121584	GPL16791	0.5	2.33333	4.66667	2.22239
DataSet_03_363	TP63	MYC	TF	siRNA	Peripheral_blood	T lymphocyte	GSE126739	GPL20301	5.35525	8.49989	1.58721	0.666492
DataSet_03_364	TP63	EP300	TcoF	shRNA	Mammary_gland	MCF10AT	GSE131231	GPL11154	247.5	4	0.0161616	-5.95128
DataSet_03_369	TP63	DNMT3A	TF	knockout	Embryo_kidney	HEK293T	GSE133960	GPL11154	0.00626536	0.0410562	6.55289	2.71213
DataSet_03_375	TP63	GLI1	TF	siRNA	Skeletal_muscle	RMS13	GSE143681	GPL20301	11.7649	6.90371	0.586805	-0.769047
DataSet_03_377	TP63	SMARCA2	TF;TcoF	shRNA	Lung	NCI-H1944	GSE144843	GPL16791	62	33.8889	0.546595	-0.871456
DataSet_03_378	TP63	EZH2	TF;TcoF	CRISPR	Ovary	SKOV3	GSE145692	GPL20301	0.333333	2.66667	8	3
DataSet_03_379	TP63	DDX5	TcoF	shRNA	Stomach	HGC-27	GSE146429	GPL23227	0.64	1.34	2.09375	1.06609
DataSet_03_380	TP63	ZBTB7A	TF	siRNA	Stomach	BGC823	GSE147199	GPL20795	0.0776697	0.149561	1.9256	0.94531
DataSet_03_381	TP63	NFKB2	TF	siRNA	Bone_marrow	U2OS	GSE148511	GPL20301	3.33333	0.666667	0.2	-2.32193
DataSet_03_382	TP63	DNMT1	TF;TcoF	siRNA	Skin	Human melanoma cells	GSE150557	GPL16791	0.100134	0.466625	4.66	2.22033
DataSet_03_383	TP63	TCF19	TF	CRISPR	Oral_squamous	CAL27	GSE153354	GPL20795	67.6734	29.3198	0.433255	-1.20671
DataSet_03_388	TP63	TRIM8	TcoF	siRNA	Mammary_gland	MCF7	GSE157109	GPL24676	0.123333	0.00333333	0.027027	-5.20945
DataSet_03_389	TP63	NFKBIA	TF;TcoF	shRNA	Bone_marrow	U2OS	GSE158743	GPL11154	505.133	8.2	0.0162333	-5.9449
DataSet_03_400	TP63	HMGA1	TF	shRNA	Bile_duct	HUCCT1	GSE163759	GPL21290	21.6667	45	2.07692	1.05445
DataSet_03_402	TP63	EHF	TF	shRNA	Stomach	MKN7	GSE164224	GPL18460	3.37256	0.350479	0.103921	-3.26644
DataSet_03_404	TP63	CDK7	TcoF	shRNA	Bone_marrow	D458	GSE164933	GPL24676	18.3333	46.6667	2.54545	1.34792
DataSet_03_406	TP63	SATB2	TF	CRISPR	Colon	Colon organoid	GSE167285	GPL24676	3.6	12.8	3.55556	1.83008
DataSet_03_407	TP63	CHD1	TcoF	shRNA	Prostate	LNCaP	GSE168663	GPL11154	6.16667	1.66667	0.27027	-1.88752
DataSet_03_408	TP63	MAP3K7	TcoF	shRNA	Prostate	LNCaP	GSE168663	GPL11154	6.16667	2	0.324324	-1.62449
DataSet_03_409	TP63	STRAP	TcoF	knockout	Nerve	SK-N-AS	GSE169322	GPL18573	0.018004	0.127537	7.08382	2.82453
DataSet_03_415	TP63	ZKSCAN3	TF	CRISPR	Colon	HCT116	GSE172201	GPL24676	11	5.33333	0.484848	-1.04439
DataSet_03_418	TP63	NFATC2	TF	shRNA	Haematopoietic_and_lymphoid_tissue	THP-1	GSE173394	GPL24676	7.66667	4.83333	0.630435	-0.665581
DataSet_03_420	TP63	BRD4	TcoF	CRISPR	Lymph	CD8+ T cells	GSE173918	GPL24676	154	64	0.415584	-1.26679
DataSet_03_422	TP63	FOXQ1	TF	CRISPR	Lymph	Primary CD4+ T cells	GSE174284	GPL18573	85.5	35.5	0.415205	-1.26811
DataSet_03_427	TP63	FOXP3	TF	CRISPR	Peripheral_blood	Naive Treg	GSE176191	GPL18573	22.5	56.75	2.52222	1.33469
DataSet_03_432	TP63	PLAG1	TF	shRNA	Cord_blood	Lin-CD34+ HSPCs	GSE181991	GPL11154	0.5	1	2	1
DataSet_03_433	TP63	NFE2L1	TF	knockout	Lung	A549	GSE182461	GPL24676	0.102347	0.488432	4.77232	2.25469
DataSet_03_434	TP63	POU2AF1	TF;TcoF	CRISPR	Haematopoietic_and_lymphoid_tissue	OCI-Ly7	GSE183741	GPL20301	8.19403	17.3577	2.11834	1.08293
DataSet_03_437	TP63	SUFU	TcoF	shRNA	Mammary_gland	HCC1954 cells	GSE188806	GPL11154	2675	6797.5	2.54112	1.34547
DataSet_03_438	TP63	CIC	TF	knockout	Brain	Immortalized Astrocyte Cells	GSE189859	GPL16791	16.1667	116	7.17526	2.84303
DataSet_03_442	TP63	HMG20A	TF	siRNA	Mammary_gland	MDA-MB-231	GSE193476	GPL18573	19.5	64.5	3.30769	1.72583
DataSet_03_443	TP63	PHF14	TcoF	siRNA	Mammary_gland	MDA-MB-231	GSE193476	GPL18573	19.5	68.5	3.51282	1.81263
DataSet_03_449	TP63	RELB	TF	CRISPR	Colon	SW480	GSE197576	GPL18573	1	0.5	0.5	-1
DataSet_03_450	TP63	CBX2	TcoF	siRNA	Mammary_gland	MDA-MB-231	GSE198417	GPL24676	0.130053	0.0301157	0.231565	-2.11051
DataSet_03_451	TP63	CBX2	TcoF	siRNA	Mammary_gland	MCF7	GSE198418	GPL24676	4.36722	12.9997	2.97665	1.57369
DataSet_03_454	TP63	ZFP36L1	TF	CRISPR	Lung	NCI-H1876	GSE202112	GPL24676	0.0579053	0.48967	8.45639	3.08004
DataSet_03_456	TP63	PPARG	TF	siRNA	Aortic_valve	Valvular endothelial cell	GSE206927	GPL24676	0.0116667	0.04	3.42857	1.77761
DataSet_03_457	TP63	SREBF2	TF	siRNA	Umbilical_vein	HUVEC	GSE207787	GPL11154	0.10289	0.436228	4.23975	2.08398
DataSet_03_463	TP63	SOX9	TF	knockout	Liver	HuH7	GSE214335	GPL24676	26.6667	2	0.075	-3.73697
DataSet_03_464	TP63	PARP1	TF	knockout	Embryo_kidney	HEK293a	GSE218871	GPL30209	1.6	4.3	2.6875	1.42627
DataSet_03_465	TP63	STAT3	TF	shRNA	Liver	HepG2	GSE220283	GPL24676	2	5	2.5	1.32193
DataSet_03_474	TP63	CREBBP	TF;TcoF	CRISPR	Lymph	U2932	GSE89879	GPL16791	507.4	215.4	0.424517	-1.2361
DataSet_04_002	TP63	CDC5L	TF	CRISPR	Haematopoietic_and_lymphoid_tissue	K562	ENCSR608EQY	-	0.205	0.33	1.60976	0.686842
DataSet_04_012	TP63	MARK2	TF	shRNA	Haematopoietic_and_lymphoid_tissue	K562	ENCSR016OIX	-	0.605	0.98	1.61984	0.695847
DataSet_04_014	TP63	NKRF	TF	shRNA	Haematopoietic_and_lymphoid_tissue	K562	ENCSR231PWH	-	0.505	22.9275	45.401	5.50465
DataSet_04_022	TP63	YBX1	TF	CRISPR	Haematopoietic_and_lymphoid_tissue	K562	ENCSR659UXO	-	0.1	0.28	2.8	1.48543
DataSet_04_049	TP63	SNW1	TcoF	CRISPR	Haematopoietic_and_lymphoid_tissue	K562	ENCSR458FLK	-	0.16	0.44	2.75	1.45943
DataSet_04_059	TP63	HDGF	TcoF	shRNA	Haematopoietic_and_lymphoid_tissue	K562	ENCSR793QPX	-	0.605	1.125	1.8595	0.894918
DataSet_04_060	TP63	ABT1	TcoF	shRNA	Haematopoietic_and_lymphoid_tissue	K562	ENCSR233UVM	-	0.375	0.82	2.18667	1.12873
DataSet_04_063	TP63	DDX1	TcoF	shRNA	Haematopoietic_and_lymphoid_tissue	K562	ENCSR208GPE	-	0.745	1.225	1.6443	0.717469
DataSet_04_064	TP63	CCAR1	TcoF	shRNA	Haematopoietic_and_lymphoid_tissue	K562	ENCSR386YEV	-	0.745	1.275	1.71141	0.775185
DataSet_04_074	TP63	CDC5L	TF	CRISPR	Haematopoietic_and_lymphoid_tissue	K562	ENCSR544ZMX	-	0.205	0.33	1.60976	0.686842
